# Supplementary material for: Highly Efficient Modular Construction of Functional Drug Delivery Platform Based on Amphiphilic Biodegradable Polymers via Click Chemistry
Source: Int J Mol Sci. 2021 Sep 27;22(19):10407. doi: 10.3390/ijms221910407 (PMC8508947; doi:10.3390/ijms221910407)
Supplement: Supplementary file 1 [file ijms-22-10407-s001.zip]

Archive with 1 entries (1 files):
- ijms-1393662-supplementary.pdf
